# Supplementary material for: Seasonal dynamics of Anopheles stephensi and its implications for mosquito detection and emergent malaria control in the Horn of Africa
Source: Proc Natl Acad Sci U S A. 2023 Feb 15;120(8):e2216142120. doi: 10.1073/pnas.2216142120 (PMC9974477; doi:10.1073/pnas.2216142120)
Supplement: Supplementary file 2 — Dataset S01 (CSV) [file pnas.2216142120.sd01.csv]

PDF	Old Ref ID	New ID	Time Series ID	Country	Admin 1	Admin 2	Name	City?	Latitude	Lat2	Longitude	Long2	Units	Main Source	Year	Author	Title	Year Start	Year End	Catch Method	Units	Length	Count Conversion Required?	Multiply By?	Notes for Count Conversion	Keep?	Reason	Notes	Total	Month_Start	Jan	Feb	Mar	Apr	May	Jun	Jul	Aug	Sep	Oct	Nov	Dec	Jan	Feb	Mar	Apr	May	Jun	Jul
No	7	1	1	India	Tamil Nadu	Salem	Shevapet	Urban	NA	NA	NA	NA	NA	temporal_review	1979	Batra	Urban malaria vectors in Salem, Tamil Nadu: biting rates on man and cattle.	1976	1977	Human Night Biting	Number per trap night	14	Yes	12	Convert to counts based on trap nights detailed. Variable effort across time series, so use average - 12 man nights.	0.5	Low counts		39	9									1	0.4	0.08	0.3	0	0	0	0	1	0.2	0.3
No	7	1	2	India	Tamil Nadu	Salem	Shevapet	Urban	NA	NA	NA	NA	NA	temporal_review	1979	Batra	Urban malaria vectors in Salem, Tamil Nadu: biting rates on man and cattle.	1976	1977	Cattle Night Biting	Number per trap night	14	Yes	2	Convert to counts based on trap nights detailed. Variable effort across time series, so use average - 2 cow nights.	0.5	Low counts		33	9									1.5	0	0	0	1	0	0	0.5	13	1	0
No	7	1	3	India	Tamil Nadu	Salem	Old Suramangalam	Urban	NA	NA	NA	NA	NA	temporal_review	1979	Batra	Urban malaria vectors in Salem, Tamil Nadu: biting rates on man and cattle.	1976	1977	Human Night Biting	Number per trap night	12	Yes	12	Convert to counts based on trap nights detailed. Variable effort across time series, so use average - 12 man nights.	0	Very low counts		4	11											0	0	0	0	0	0	0	0.3	0
No	7	1	4	India	Tamil Nadu	Salem	Old Suramangalam	Urban	NA	NA	NA	NA	NA	temporal_review	1979	Batra	Urban malaria vectors in Salem, Tamil Nadu: biting rates on man and cattle.	1976	1977	Cattle Night Biting	Number per trap night	12	Yes	2	Convert to counts based on trap nights detailed. Variable effort across time series, so use average - 2 cow nights.	0	Low counts		13	11											0	0	1	0	0.6	0	4	0	1
Yes	NA	2	5	Pakistan	Punjab	Lahore	Nine villages in Kasur and Lahore Districts	Rural	NA	NA	NA	NA	NA	arran_bionomics_review	1986	Reisen	Population dynamics of some Pakistan mosquitoes: changes in adult relative abundance over time and space	1976	1980	Indoor Resting Collection	Williams' Mean Numbers per man hour	12	Yes	16	See Table 1 - 8 sites, multiply no. sheds by time spent in each shed, by 2 collectors (paper says 1-3 so assume average 2).	0.5	Williams' mean is a bit confusing, but should be okay.	Check suitability of using William's mean	2878	1	5.5796	11.4043	24.7397	56.9628	20.2842	4.7602	5.0025	7.1517	3.6049	7.4415	19.3018	13.6359
Yes	NA	2	6	Pakistan	Punjab	Lahore	Nine villages in Kasur and Lahore Districts	Rural	NA	NA	NA	NA	NA	arran_bionomics_review	1986	Reisen	Population dynamics of some Pakistan mosquitoes: changes in adult relative abundance over time and space	1976	1980	Outdoor Resting Collection/Buffalo Bait Collections	Williams' Mean Numbers per man hour	12	Yes	17	See Table 1 - 22 outdoor stations x 0.5 hours each, and 12 bait stations x 0.5 hours each.	0.5	Williams' mean is a bit confusing, but should be okay.	Check suitability of using William's mean	1348	1	4.9497	6.7149	10.0343	13.0315	8.3827	4.4088	3.7223	3.1437	1.6236	2.3629	12.4986	8.4049
Yes	NA	3	7	Iran	Hormozgan	Minab	Chelow Village: https://en.wikipedia.org/wiki/Chalow-ye_Gavmishi	Rural	NA	NA	NA	NA	NA	sinka_stephensi	1986	Zaim	The use of CDC light traps and other procedures for sampling malaria vectors in southern Iran.	1984	1985	Pyrethrum Spray Catch, Animal Shelters	Average number of mosquitoes captured	11	Yes	6	Average number per catch presented, 6 shelters (3 animal, 3 human) subjected to spray catch.	1		Multiple timepoints within each month. Have standardised by sampling frequency here (but not by within-catch effort, that's to come) by normalising assuming 2 timepoints per month (average 2.2 timepoints per month). E.g. if 300 caught by 3 timepoints, this is downweighted to 200. If 100 caught by 1 timepoint, upscaled to 200.	1146	4				146.3799333	7.2578	0	0	0		0	2.758066667	3.6374	2.5229	2.17785	10.3972
Yes	NA	3	8	Iran	Hormozgan	Minab	Chelow Village: https://en.wikipedia.org/wiki/Chalow-ye_Gavmishi	Rural	NA	NA	NA	NA	NA	sinka_stephensi	1986	Zaim	The use of CDC light traps and other procedures for sampling malaria vectors in southern Iran.	1984	1985	Light Traps	Average number of mosquitoes captured	11	Yes	7	Average number per light trap presented, 7 light traps used	1		Multiple timepoints within each month. Have standardised by sampling frequency here (but not by within-catch effort, that's to come) by normalising assuming 2 timepoints per month (average 2.2 timepoints per month). E.g. if 300 caught by 3 timepoints, this is downweighted to 200. If 100 caught by 1 timepoint, upscaled to 200.	629	4				49.33726667	1.89945	0	0	0		1.5484	2.727333333	7.7072	9.1972	6.9394	2.9584
Yes	NA	3	9	Iran	Hormozgan	Minab	Chelow Village: https://en.wikipedia.org/wiki/Chalow-ye_Gavmishi	Rural	NA	NA	NA	NA	NA	sinka_stephensi	1986	Zaim	The use of CDC light traps and other procedures for sampling malaria vectors in southern Iran.	1984	1985	Animal-Bait Collections	Average number of mosquitoes captured	11	Yes	1	Single cow used for animal-bait collection	1		Multiple timepoints within each month. Have standardised by sampling frequency here (but not by within-catch effort, that's to come) by normalising assuming 2 timepoints per month (average 2.2 timepoints per month). E.g. if 300 caught by 3 timepoints, this is downweighted to 200. If 100 caught by 1 timepoint, upscaled to 200.	64	4				42.00273333	8.3246	1.177	0	0		0	0	3.3167	0	3.75965	0
Yes	NA	4	10	India	Gujarat	Kheda	Various villages	Rural	NA	NA	NA	NA	NA	sinka_stephensi	1986	Sharma	Bio-environmental control of malaria in Nadiad, Kheda district, Gujarat	1985	1985	Indoor Resting Collections - Cattlesheds, Human Dwellings and Mixed Dwellings	Man-Hour Density	12	Yes	11	15954 specimens captured total across the 3 villages. Total MHD across 3 villages is approx 1445 - implying 11 hours of effort per month (across the 3 villages, but fine as not disaggregated by village anyway, so just multiply by 11).	1			92	1	1.66	2.76	1.72	0.44	0.11	0.33	0.44	0	0.11	0.33	0.11	0.33
Yes	28	5	11	India	West Bengal	Kolkata	Calcutta City	Urban	NA	NA	NA	NA	NA	sinka_stephensi	1987	Hati	Daytime resting habits of Anopheles stephensi in an area of Calcutta.	1985	1986	Indoor Resting Collections, Human Dwellings, Mornings	Number caught	12	No	1	NA	1			357	9									69	39	12	4	0	2	0	4	12	75	104
Yes	29	6	12	India	West Bengal	Kolkata	Calcutta City	Urban	NA	NA	NA	NA	NA	sinka_stephensi	1987	Choudhuri	Incrimination of Anopheles stephensi liston as malaria vector in Calcutta.	1986	1986	Indoor Resting Collections Overnight, Outdoor Resting Collections Daytime		10	Yes	1	ALREADY DONE CONVERSION -Took raw number caught and divided by MHD to get effort - then took average effort and recalculated raw number caught "as if" the months all had the same effort.	0.5	<12 months data		855	1	29.33	20.95	12.57	41.9	29.33	50.28	87.99	134.08	188.55	117.32
Yes	49	7	13	India	Gujarat	Kheda	Various villages	Rural	NA	NA	NA	NA	NA	temporal_review	1989	Bhatt	Resting of mosquitoes in outdoor pit shelters in Kheda district, Gujarat.	1987	1988	Human Dwellings, Indoor Resting Collections, Morning	Man-Hour Density	12	Yes	10	Convert to counts based on number of structures (4), villages (5) and fortnightly (2) - x10	0	Very low counts		2	7							0	0	0	0.1	0	0	0	0	0	0	0.1	0
Yes	49	7	14	India	Gujarat	Kheda	Various villages	Rural	NA	NA	NA	NA	NA	temporal_review	1989	Bhatt	Resting of mosquitoes in outdoor pit shelters in Kheda district, Gujarat.	1987	1988	Cattlesheds, Indoor Resting Collections, Morning	Man-Hour Density	12	Yes	10	Convert to counts based on number of structures (4), villages (5) and fortnightly (2) - x10	1			90	7							0.9	1.1	0.6	0.3	1.3	1.3	0.7	0.2	0.6	0.8	1.1	0.12
Yes	49	7	15	India	Gujarat	Kheda	Various villages	Rural	NA	NA	NA	NA	NA	temporal_review	1989	Bhatt	Resting of mosquitoes in outdoor pit shelters in Kheda district, Gujarat.	1987	1988	Outdoor Pit Collections	Average number per pit	12	Yes	38	Convert to counts based on number of pits search each month i.e. {31, 33, 39, 36, 37, 40, 40, 40, 40, 38, 40, 44}	0.5	Low counts		13	7							0	0	0.2	0.05	0.05	0	0.025	0	0	0	0.025	0
Yes	NA	8	16	India	Uttar Pradesh	Ghaziabad	Dadri Primary Health Centre	Rural	NA	NA	NA	NA	NA	arran_bionomics_review	1990	Ansari	Field Evaluation of Deltamethrin against Resistant Anopheles culicifacies in Distt. Ghaziabad (U.P.) India	1986	1988	Indoor Resting Collections - Cattlesheds, Human Dwellings, Mixed Dwellings and Temporary Structures	Man-Hour Density	32	Yes	384	Fortnightly catches in 16 structures of each village in 12 villages	0.5	The "control" is a different insecticide (HCH) which culicifacies (main target of experiment) was resistant to, but maybe stephensi is susceptible. See notes for suggestion about only using 1988 (i.e. year 3).	Consider removing - check stephensi HCH resistance. Actually - consider removing all but last year: spraying started July 1986. 3 rounds of spraying seprated by maximum of 8 weeks (I think) occurred. So effects should have work off by beginning of 1988.	1869	5					0.5	0.5	0.6	0.08	0.1	0.2	0.2	0.02	0	0.1	0.3	0.3	0.2	0.4	0.04
Yes	73	9	17	India	Gujarat	Kheda	Various villages	Rural	NA	NA	NA	NA	NA	temporal_review	1991	Bhatt	A quantitative survey of anophelines in six villages of Kheda District, Gujarat.	1989	1989	Cattle Dwellings, Indoor Resting Collectons	Man-Hour Density	12	Yes	1	ALREADY DONE CONVERSION - From Table 2, approx 9.7% of the 719 stephensi caught were from the cattle collections. I.e. 70 mosquitoes. Distribute these across the 12 months according to man-hour density.	1			70	1	2.604356356	16.46407852	20.21890926	14.31667706	3.935455234	0.852820361	0.180020269	5.694745399	4.22125177	0.287672312	1.224013466	0
Yes	73	9	18	India	Gujarat	Kheda	Various villages	Rural	NA	NA	NA	NA	NA	temporal_review	1991	Bhatt	A quantitative survey of anophelines in six villages of Kheda District, Gujarat.	1989	1989	Human Dwellings, Indoor Resting Collectons	Man-Hour Density	12	Yes	1	ALREADY DONE CONVERSION - From Table 2, approx 10.4% of the 719 stephensi caught were from the cattle collections. I.e. 75 mosquitoes. Distribute these across the 12 months according to man-hour density.	0.5	Low counts		75	1	1.050439114	18.58838587	17.90917886	10.30769353	8.701791447	4.791849286	7.641898466	0.670356297	1.577672267	0.565338495	0.217171366	2.978225002
Yes	76	10	19	India	Gujarat	Kheda	Various villages	Rural	NA	NA	NA	NA	NA	temporal_review	1991	Bhatt	Seasonal prevalence of anophelines in Kheda district, Gujarat.	1985	1988	Indoor resting collections, morning, cattle and human dwellings	Man-Hour Density	12	Yes	124	Multiply MHD by average yearly num villages (31), sampling time (2hours) and fortnightly nature (x2) - 124x	1			448	1	0.14	0.33	0.39	0.51	0.13	0.11	0.57	0.78	0.16	0.09	0.13	0.27
Yes	76	10	20	India	Gujarat	Kheda	Various villages	Rural	NA	NA	NA	NA	NA	temporal_review	1991	Bhatt	Seasonal prevalence of anophelines in Kheda district, Gujarat.	1985	1988	Indoor resting collections, morning, cattle and human dwellings	Man-Hour Density	12	Yes	80	Multiply MHD by num villages (20), sampling time (2hours) and fortnightly nature (x2) - 80x	1			114	1	0.02	0.09	0.14	0.23	0.12	0.05	0.19	0.36	0.1	0.06	0.04	0.03
Yes	76	10	21	India	Gujarat	Kheda	Various villages	Rural	NA	NA	NA	NA	NA	temporal_review	1991	Bhatt	Seasonal prevalence of anophelines in Kheda district, Gujarat.	1985	1988	Indoor resting collections, morning, cattle and human dwellings	Man-Hour Density	12	Yes	52	Multiply MHD by num villages (13), sampling time (2hours) and fortnightly nature (x2) - 52x	1			435	1	1.33	1.43	1.76	1	0.3	0.21	0.66	0.77	0.14	0.11	0.08	0.58
Yes	109	11	22	India	Gujarat	Kheda	Various villages	Rural	NA	NA	NA	NA	NA	temporal_review	1993	Bansal	Prevalence and seasonal distribution of anopheline fauna in district Bikaner (Rajasthan).	1989	1991	Indoor, Outdoor Resting Collections, Human and Cattle Dwellings, Dawn and Dusk	Man-Hour Density	12	Yes	1	ALREADY DONE CONVERSION: 520 stephensi caught total (1559 total anopheles x 33.3%). Then distribute across the months according to man-hour density.	1			520	1	3.224418011	7.39747085	56.39851524	118.3089868	50.17655224	23.54072004	29.40062664	45.9141608	93.23540449	46.96859133	30.42449397	15.01005963
Yes	NA	12	23	India	West Bengal	Kolkata	Calcutta City	Urban	NA	NA	NA	NA	NA	sinka_stephensi	1993	Chatterjee	Resting Sites of Anopheles stephensi Liston in Calcutta	1986	1987	Indoor Resting Collections - Temporary Structures	Man-Hour Density	12	Yes	1	ALREADY DONE CONVERSION: Took raw number caught and divided by MHD to get effort - then took average effort and recalculated raw number caught "as if" the months all had the same effort.	1			282	10										18.84537857	22.72530945	1.108551681	0	2.217103361	4.988482563	2.771379201	10.53124097	28.8223437	96.99827205
Yes	NA	12	24	India	West Bengal	Kolkata	Calcutta City	Urban	NA	NA	NA	NA	NA	sinka_stephensi	1993	Chatterjee	Resting Sites of Anopheles stephensi Liston in Calcutta	1986	1987	Indoor Resting Collections - Cattlesheds	Man-Hour Density	12	Yes	1	ALREADY DONE CONVERSION: Took raw number caught and divided by MHD to get effort - then took average effort and recalculated raw number caught "as if" the months all had the same effort.	1			86	10										8.026671234	5.030047307	2.033423379	0	0	0.963200548	5.030047307	2.996623927	8.989871782	28.14686046
Yes	NA	12	25	India	West Bengal	Kolkata	Calcutta City	Urban	NA	NA	NA	NA	NA	sinka_stephensi	1993	Chatterjee	Resting Sites of Anopheles stephensi Liston in Calcutta	1986	1987	Indoor Resting Collections - Brick Built Rooms	Man-Hour Density	12	Yes	1	ALREADY DONE CONVERSION: Took raw number caught and divided by MHD to get effort - then took average effort and recalculated raw number caught "as if" the months all had the same effort.	0	Very low counts		7	10										0	1	0	0	0	0	0	0	1	3
Yes	101	13	26	India	NCT of Delhi	NA	Delhi City	Urban	NA	NA	NA	NA	NA	sinka_stephensi	1993	Sharma	Role of An. culicifacies and An. stephensi in malaria transmission in urban Delhi.	1984	1986	Indoor Resting Collections, Mornings		24	Yes	1	ALREADY DONE CONVERSION: Took raw number caught and divided by MHD to get effort - then took average effort and recalculated raw number caught "as if" the months all had the same effort.	1			470	6						69.15304644	75.57709993	23.80678648	27.58564148	14.35964899	15.11541999	12.47022149	3.023083997	21.16158798	49.88088596	134.1493524	103.5406269	3.778854997	27.58564148
Yes	101	13	27	India	NCT of Delhi	NA	Delhi City	Urban	NA	NA	NA	NA	NA	sinka_stephensi	1993	Sharma	Role of An. culicifacies and An. stephensi in malaria transmission in urban Delhi.	1984	1986	Indoor Resting Collections, Mornings		24	Yes	1	ALREADY DONE CONVERSION: Took raw number caught and divided by MHD to get effort - then took average effort and recalculated raw number caught "as if" the months all had the same effort.	1			551	6						90.92354525	295.5015221	200.0317995	171.2393436	45.46177262	9.092354525	15.15392421	0	12.12313937	0	10.60774695	21.21549389	19.70010147	83.34658314
Yes	101	13	28	India	NCT of Delhi	NA	Delhi City	Urban	NA	NA	NA	NA	NA	sinka_stephensi	1993	Sharma	Role of An. culicifacies and An. stephensi in malaria transmission in urban Delhi.	1984	1986	Indoor Resting Collections, Mornings		24	Yes	1	ALREADY DONE CONVERSION: Took raw number caught and divided by MHD to get effort - then took average effort and recalculated raw number caught "as if" the months all had the same effort.	1			116	6						17.90484026	8.952420129	4.655258467	16.11435623	2.864774441	5.371452077	0	0	0	0	19.69532428	17.90484026	12.53338818	22.20200192
Yes	134	14	29	India	Haryana	Gurgaon	Gurgaon City	Urban	NA	NA	NA	NA	NA	sinka_stephensi	1995	Sharma	Urban malaria and its vectors Anopheles stephensi and Anopheles culicifacies (Diptera : Culicidae) in Gurgaon, India.	1986	1986	Indoor Resting Collections, Morning	Number captured	12	Yes	1	ALREADY DONE CONVERSION: Took raw number caught and divided by Hours - then took average Hours and recalculated raw number caught "as if" the months all had the same Hours.	1		Peripheral	264	1	10.23888889	11.11458333	12.125	21.825	32.33333333	27.28125	32.33333333	51.19444444	25.26041667	24.25	10.77777778	5.052083333
Yes	134	14	30	India	Haryana	Gurgaon	Gurgaon City	Urban	NA	NA	NA	NA	NA	sinka_stephensi	1995	Sharma	Urban malaria and its vectors Anopheles stephensi and Anopheles culicifacies (Diptera : Culicidae) in Gurgaon, India.	1986	1986	Indoor Resting Collections, Morning	Number captured	12	Yes	1	ALREADY DONE CONVERSION: Took raw number caught and divided by Hours - then took average Hours and recalculated raw number caught "as if" the months all had the same Hours.	1		Central	168	1	11.25	10.3125	7.5	7.5	16.25	23.4375	24	22.5	20	12.1875	7.5	5.625
Yes	175	15	31	India	Uttar Pradesh	Allahabad	Shankargarh PHC	Rural	NA	NA	NA	NA	NA	sinka_stephensi	1997	Tiwari	Seasonality of indoor resting anophelines in stone quarry area of District Allahabad, U.P.	1991	1992	Cattle Dwellings, Indoor Resting Collectons	MHD	12	Yes	10	3 total captured, and MHD sums to 0.3 so multiply by 10 to recreate the count	0	Very low counts		3	7							0	0	0	0	0	0.2	0	0	0.1	0	0	0
Yes	NA	16	32	Pakistan	Punjab	Lahore	Sheikhpura District	Rural	NA	NA	NA	NA	NA	sinka_stephensi	2000	Rowland	Indoor residual spraying with alphacypermethrin controls malaria in Pakistan: a community-randomized trial.	1997	1998	Space-Spray Catches (Sleeping Rooms, Storage Rooms and Animal Shelterss)	Geometric Mean Density Per Room	9	Yes	6	Geometric mean always less than or equal to arithmetic mean, so multiplying by number of rooms (6) will be conservative at worst.	0.5	<12 months data		598	5					1.4026	2.2312	19.2136	18.3115	1.132	2.7027	24.3831	5.1844	0.2028
Yes	236	17	33	India	NCT of Delhi	NA	Delhi City	Urban	NA	NA	NA	NA	NA	sinka_stephensi	2001	Ansari	Concurrent control of mosquitoes and domestic pests by use of deltamethrin-treated curtains in the New Delhi municipal committee India	1994	1996	Spray Catch	MHD	22	No	1	Possibly some conversion required, but not clear from paper how to (e.g. overall catches not presented) - numbers already pretty large anyway so shouldn't be a problem.	1			917	6						91.2072	207.4083	354.6648	306.6585	154.3643	22.0308	13.9553	3.6982	0	16.3928	61.58	13.6669	25.4777	103.9391
Yes	237	18	34	India	NCT of Delhi	NA	Delhi City	Urban	NA	NA	NA	NA	NA	sinka_stephensi	2001	Batra	Impact of urbanization on bionomics of An. culicifacies and An. stephensi in Delhi.	1989	1989	Indoor Resting Collections, Human Dwellings and Cattlesheds, Mornings	MHD	12	Yes	2	8 structures * 0.25 hours per structure => 2 hours	1			166	1	0.3902	1.4968	3.3427	15.3352	25.7455	6.0262	9.3513	7.288	3.6356	5.3758	1.8298	3.2529
Yes	237	18	35	India	NCT of Delhi	NA	Delhi City	Urban	NA	NA	NA	NA	NA	sinka_stephensi	2001	Batra	Impact of urbanization on bionomics of An. culicifacies and An. stephensi in Delhi.	1989	1989	Indoor Resting Collections, Human Dwellings and Cattlesheds, Mornings	MHD	12	Yes	2	8 structures * 0.25 hours per structure => 2 hours	1			292	1	0.8172	0	1.1263	11.529	34.2008	44.5061	26.3738	10.1421	4.0578	4.2144	3.4162	5.5798
Yes	242	19	36	India	Rajasthan	Jaisalmer	Irrigated Villages- Could only id 1 of the 2 places (Awai) - Madassar comes up but doesn't match the map so have ignored it	Rural	NA	NA	NA	NA	NA	sinka_stephensi	2001	Tyagi	Bionomics of malaria vectors in two physiographically different areas of the epidemic-prone Thar Desert, north-western Rajasthan (India)	1993	1994	Indoor Resting Collections, cattle and human dwellings, morning	MHD	12	Yes	1	ALREADY DONE CONVERSION: 1223 stephensi caught total. Then distribute across months according to density.	1		Irrigated villages	1223	4				314.5432641	195.5079742	36.50989596	57.80883247	22.41618578	165.4633515	111.4860386	103.9700586	68.57741188	5.302775091	44.25810943	97.15610238
Yes	242	19	37	India	Rajasthan	Jaisalmer	Various	Rural	NA	NA	NA	NA	NA	sinka_stephensi	2001	Tyagi	Bionomics of malaria vectors in two physiographically different areas of the epidemic-prone Thar Desert, north-western Rajasthan (India)	1993	1994	Indoor Resting Collections, cattle and human dwellings, morning	MHD	12	Yes	1	ALREADY DONE CONVERSION: 430 stephensi caught total. Then distribute across months according to density.	1		Unirrigated villages	430	4				61.20165374	21.97962451	15.94891268	23.52207481	71.90530036	61.52074109	52.2266891	24.9741365	26.01750147	15.08866255	17.76252878	37.85217441
Yes	NA	20	38	Afghanistan	Nangarhar	Chaparhar	Also in Behsud district but not present in GADM, but they're next to each other/same admin 1 so probably fine.	Rural	NA	NA	NA	NA	NA	arran_abundance_review	2002	Rowland	Anopheline vectors and malaria transmission in eastern Afghanistan	1995	1996	Space-Spray Catches (Living Room and Stable Room)	Number per house	19	Yes	15	15 houses surveyed, so multiply by 15	1			1289	6						4.8018	19.5809	17.4496	4.7757	3.845	1.3483	0.1565	0	0	0	0	0	5.428	29.0801
Yes	NA	21	39	Myanmar	Magway	Magwe Minbu	Magwe Township (called urban page 94/105 of thesis)	Urban	NA	NA	NA	NA	NA	sinka_stephensi	2003	Oo	The biology and vector competence of the anopheline mosquitoes of Myanmar with special consideration of Anopheles dirus (PhD Thesis)	1998	1999	Mixture (Daytime Resting Collections Outdoors and Indoors, Human/Animal Bait Collections)	Number caught	24	No	1	NA	1		Inputted in same order as in table	289	1	54	58	59	40	32	18	11	5	0	0	0	0	52	52	58	50	35	24	20
Yes	NA	21	40	Myanmar	Mandalay	NA	Amarapura Township says villages (p45/56) but could be urban	Mixture/Unclear	NA	NA	NA	NA	NA	sinka_stephensi	2003	Oo	The biology and vector competence of the anopheline mosquitoes of Myanmar with special consideration of Anopheles dirus (PhD Thesis)	1998	1999	Mixture (Daytime Resting Collections Outdoors and Indoors, Human/Animal Bait Collections)	Number caught	24	No	1	NA	1		Inputted in same order as in table	352	1	25	32	40	58	59	62	28	13	10	8	0	0	31	35	38	62	62	68	32
Yes	NA	21	41	Myanmar	Sagaing	Monywa	Monywa Town (does not say urban, p46/57 of thesis)	Urban	NA	NA	NA	NA	NA	sinka_stephensi	2003	Oo	The biology and vector competence of the anopheline mosquitoes of Myanmar with special consideration of Anopheles dirus (PhD Thesis)	1998	1999	Mixture (Daytime Resting Collections Outdoors and Indoors, Human/Animal Bait Collections)	Number caught	24	No	1	NA	1		Inputted in same order as in table	328	1	18	28	34	48	55	65	32	20	12	4	0	0	13	25	32	50	58	59	40
Yes	NA	21	42	Myanmar	Ayeyarwady	Hinthada	Hinthada Town (rice cultivation area, p45/56 of thesis)	Mixture/Unclear	NA	NA	NA	NA	NA	sinka_stephensi	2003	Oo	The biology and vector competence of the anopheline mosquitoes of Myanmar with special consideration of Anopheles dirus (PhD Thesis)	1998	1999	Mixture (Daytime Resting Collections Outdoors and Indoors, Human/Animal Bait Collections)	Number caught	24	No	1	NA	1		Inputted in same order as in table	116	1	0	12	48	50	0	0	0	0	0	0	0	0	0	18	54	50	0	0	0
Yes	NA	21	43	Myanmar	Bago	Pyay	Shwedaung Town (descrip p 44/55 of thesis - says "urban")	Urban	NA	NA	NA	NA	NA	sinka_stephensi	2003	Oo	The biology and vector competence of the anopheline mosquitoes of Myanmar with special consideration of Anopheles dirus (PhD Thesis)	1998	1999	Mixture (Daytime Resting Collections Outdoors and Indoors, Human/Animal Bait Collections)	Number caught	24	No	1	NA	1		Inputted in same order as in table	250	1	40	42	45	35	30	12	10	5	0	0	0	0	50	50	52	48	42	18	12
Yes	NA	22	44	Pakistan	Punjab	Bahawalpur	Village 149/6R	Rural	NA	NA	NA	NA	NA	sinka_stephensi	2004	Herrel	Adult anopheline ecology and malaria transmission in irrigated areas of South Punjab, Pakistan	1999	2000	Spray Catch Collection (Bedrooms)	Number per bedroom	12	Yes	20	20 bedrooms surveyed	1		Village 149/6R	4626	4				17.0059	1.4586	8.0104	15.7668	77.2287	45.8788	43.7243	14.7844	1.5148	1.3698	1.492	3.0887
Yes	NA	22	45	Pakistan	Punjab	Bahawalpur	111/6R	Rural	NA	NA	NA	NA	NA	sinka_stephensi	2004	Herrel	Adult anopheline ecology and malaria transmission in irrigated areas of South Punjab, Pakistan	1999	2000	Spray Catch Collection (Bedrooms)	Number per bedroom	12	Yes	20	20 bedrooms surveyed	1		111/6R	498	4				11.6458	2.2596	3.4541	4.7825	1.4229	0.7419	0.5967	0	0	0	0	0
Yes	NA	22	46	Pakistan	Punjab	Bahawalpur	438/6R	Rural	NA	NA	NA	NA	NA	sinka_stephensi	2004	Herrel	Adult anopheline ecology and malaria transmission in irrigated areas of South Punjab, Pakistan	1999	2000	Spray Catch Collection (Bedrooms)	Number per bedroom	12	Yes	20	20 bedrooms surveyed	1		438/6R	134	4				4.1431	0.6499	0.6388	0.4936	0.7507	0	0	0	0	0	0	0
Yes	NA	22	47	Pakistan	Punjab	Bahawalpur	149/6R	Rural	NA	NA	NA	NA	NA	sinka_stephensi	2004	Herrel	Adult anopheline ecology and malaria transmission in irrigated areas of South Punjab, Pakistan	1999	2000	Aspirator Collections (Animal Sheds)	Number per animal shed	10	Yes	2	2 animal sheds surveyed	0.5	<12 months data	149/6R	1313	6						12.843	19.7585	150.1647	184.4127	97.8046	31.2843	2.3052	3.9517	27.9912	16.4654
Yes	NA	22	48	Pakistan	Punjab	Bahawalpur	111/6R	Rural	NA	NA	NA	NA	NA	sinka_stephensi	2004	Herrel	Adult anopheline ecology and malaria transmission in irrigated areas of South Punjab, Pakistan	1999	2000	Aspirator Collections (Animal Sheds)	Number per animal shed	10	Yes	2	2 animal sheds surveyed	0.5	<12 months data	111/6R - note june measurement is in 111/6R space but coloured for 438/6R - have assumed colouring (not position) is mistake i.e. june measurement belongs to 111/6R	406	6						63.2272	46.4325	41.8222	5.9276	4.9396	6.9155	0	0	0	0
Yes	NA	22	49	Pakistan	Punjab	Bahawalpur	438/6R	Rural	NA	NA	NA	NA	NA	sinka_stephensi	2004	Herrel	Adult anopheline ecology and malaria transmission in irrigated areas of South Punjab, Pakistan	1999	2000	Aspirator Collections (Animal Sheds)	Number per animal shed	10	Yes	2	2 animal sheds surveyed	0.5	<12 months data	438/6R	25	6						0	1.9759	3.9517	0	1.9759	2.6345	0	0	0	0
Yes	319	23	50	India	Uttarakhand	Dehradun	Various	Rural	NA	NA	NA	NA	NA	temporal_review	2006	Pemola	Relationship between Anopheles fluviatilis & A. stephensi (Diptera: Culicidae) catches & the prevalence of malaria cases at Kalsi area in Dehradun district (Uttaranchal).	2000	2002	Indoor Morning and evening collections by hand, (both human and cattle dwellings)	Number collected	36	No	1	NA	1			156	1	0	0	1	3	7	10	22	27	20	18	12	1	0	0	0	0	3	9	17
Yes	NA	24	51	Iran	Hormozgan	Bandar-e-Abbas	Siahoo district and surrounding villages (*could* be Hajiabad district for Admin 2)	Rural	NA	NA	NA	NA	NA	sinka_stephensi	2006	Vatandoost	Bionomics of Anopheles stephensi Liston in the malarious area of Hormozgan province, southern Iran, 2002	2002	2003	Space Spray Collections	Number per shelter	12	Yes	8	4 animal and 4 human shelters surveyed	1		mountainous	398	4				4.729	9.8533	5.5192	3.7698	3.7359	3.4763	5.8352	3.3296	3.2167	1.6139	1.7946	2.8216
Yes	NA	24	52	Iran	Hormozgan	Bandar-e-Abbas	Bandar Abbas city	Urban	NA	NA	NA	NA	NA	sinka_stephensi	2006	Vatandoost	Bionomics of Anopheles stephensi Liston in the malarious area of Hormozgan province, southern Iran, 2002	2002	2003	Space Spray Collections	Number per shelter	12	Yes	8	4 animal and 4 human shelters surveyed	1		coastal	247	4				1.7946	5.7223	3.8035	2.2122	1.2077	0.7901	0.5869	1.9977	9.5034	0.3837	1.5011	1.3995
Yes	NA	25	53	Iran	Sistan and Baluchestan	NA	Also conducted in Hormozogan - average over the two.	Rural	NA	NA	NA	NA	NA	arran_abundance_review	2010	Basseri	Seasonal Abundance and Host-Feeding Patterns of Anopheline Vectors inMalaria Endemic Area of Iran	2007	2008	Indoor Pyrethrum Spray Collections (Human Dwellings/Cattlesheds) and Sucking Tube/Aspirators for Outdoor Collections from Natural Shelters Outdoors	Number per shelter	11	Yes	77	10 shelters and 10 villages implies multiply by 100, but that ends up with too many total mosquitoes caught (4456 calculated vs 3411 reported), so take value of total (3411) divided by total reported (44.6) to get 77.	1			3743	9									3.7069	3.7656	3.326	3.326	4.1758	6.9011	5.7582	4.7326	4.1612	2.4322	2.2711
Yes	NA	26	54	Saudi Arabia	Al Madinah	NA	Various sites across the region	Rural	NA	NA	NA	NA	NA	sinka_stephensi	2010	Kheir	Distribution and seasonal activity of mosquitoes in al Madinah Al Munwwrah, Saudi Arabia	2004	2006	CDC/New Jersey Light Traps	Number caught	24	No	1	NA	0	Very low counts		1	3			0	0	0	2	0	0	0	0	0	0	0	0	0	0	0	0	0
Yes	NA	27	55	Iran	Hormozgan	Bandar-e-Jask	Carried out in Bashagard County but that's not in the GADM list so have selected adjacent Admin2 unit.	Rural	NA	NA	NA	NA	NA	arran_abundance_review	2012	Soleimani-Ahmadi	Field evaluation of permethrin long-lasting insecticide treated nets (Olyset(�)) for malaria control in an endemic area, southeast of Iran.	2009	2010	Spray Sheet Collections and Hand Catches	Mean indoor resting density	12	Yes	9.543	136 stephensi caught over the time period - divide by total indoor resting density over time period (14.25) to get multiplication factor (9.543)	0.5	Bed nets distributed, but these were untreated, so I think should be fine (no mortality effect etc).		136	9									3.2484	2.2388	0.7589	0	0	0.5008	2.2538	2.9863	1.2591	0.7599	0.2447
Yes	NA	28	56	Iran	Khuzestan	Izeh County	3 Mountainous villages	Rural	NA	NA	NA	NA	NA	arran_abundance_review	2015	Maghsoodi	Species Composition and Seasonal Activities of Malaria Vectors in an Area at Reintroduction Prevention Stage, Khuzestan, South-Western Iran	2011	2012	Indoor Pyrethrum Spray Collections (Human Dwellings/Cattlesheds)	Number caught	12	No	1	It says Mean number per room, but when I sum these together, matches number caught in Table 1 almost perfectly. So no count conversion performed (assume y-axis labelling is incorrect and Table 1 is correct i.e. conservative, no multiplication).	1		Mountainous	481	4				0	15.565	83.2717	97.966	60.503	55.5949	105.4046	63.1679	0	0	0	0
Yes	NA	28	57	Iran	Khuzestan	Izeh County	2 Plains villages	Rural	NA	NA	NA	NA	NA	arran_abundance_review	2015	Maghsoodi	Species Composition and Seasonal Activities of Malaria Vectors in an Area at Reintroduction Prevention Stage, Khuzestan, South-Western Iran	2011	2012	Indoor Pyrethrum Spray Collections (Human Dwellings/Cattlesheds)	Number caught	12	No	1	It says Mean number per room, but when I sum these together, matches number caught in Table 1 almost perfectly. So no count conversion performed (assume y-axis labelling is incorrect and Table 1 is correct i.e. conservative, no multiplication).	1		Plains	226	4				0	10.1111	40.999	50.2395	23.1736	24.5733	49.8365	27.0309	0	0	0	0
Yes	NA	28	58	Iran	Khuzestan	Izeh County	3 Mountainous villages	Rural	NA	NA	NA	NA	NA	arran_abundance_review	2015	Maghsoodi	Species Composition and Seasonal Activities of Malaria Vectors in an Area at Reintroduction Prevention Stage, Khuzestan, South-Western Iran	2011	2012	Outdoor Resting Collections Using Aspirator (Natural Shelters in and around villages)	Number per outdoor shelter	12	No	1	It says number per outdoor shelter, but when I sum these together, pretty much matches number caught outdoors. So no count conversion performed.	1		Mountainous	21	4				0	3.0424	1.0316	2.0375	3.0351	3.9908	5.0302	3.0278	0	0	0	0
Yes	NA	28	59	Iran	Khuzestan	Izeh County	2 Plains villages	Rural	NA	NA	NA	NA	NA	arran_abundance_review	2015	Maghsoodi	Species Composition and Seasonal Activities of Malaria Vectors in an Area at Reintroduction Prevention Stage, Khuzestan, South-Western Iran	2011	2012	Outdoor Resting Collections Using Aspirator (Natural Shelters in and around villages)	Number per outdoor shelter	12	No	1	It says number per outdoor shelter, but when I sum these together, pretty much matches number caught outdoors. So no count conversion performed.	0.5	Low counts	Plains	10	4				0	1.0061	1.0316	0	2.9597	2.9935	1.0246	1.0166	0	0	0	0
Yes	NA	28	60	Iran	Khuzestan	Izeh County	Mountain and plains villages combined	Rural	NA	NA	NA	NA	NA	arran_abundance_review	2015	Maghsoodi	Species Composition and Seasonal Activities of Malaria Vectors in an Area at Reintroduction Prevention Stage, Khuzestan, South-Western Iran	2011	2012	Window Trap Collection of Indoor Shelters (Human Dwellings/Cattlesheds)	Number per trap	12	Yes	1.64	Total of (83+32) reported but only 70 on the graph, so multiply by 1.64 which (83+32)/70	1		Mountainous and Plains Combined (says trends were indistinguishable); have summed entry and exit trap results together	115	4				0	6.039	6.0148	18.0551	10.0524	8.0282	7.918	8.9474	4.9018	0	0	0
Yes	456	29	61	India	Goa	NA	Sites across North and South Goa	Urban	NA	NA	NA	NA	NA	sinka_stephensi	2016	Kumar	Anopheles subpictus carry human malaria parasites in an urban area of Western India and may facilitate perennial malaria transmission	2013	2015	CDC Traps Overnight	Number caught	24	Yes	45	Data here is extracted catches divided by the number of traps they had going. Then multiply up by average number of traps over the time period i.e. 45.	1			226	5					1.477305728	1.537024796	1.047293652	0.243097053	0.258355891	0.512317182	0.163879748	0.215609043	0.064659483	0	0.154400573	0.144700916	0.338060815	1.024647237	0.362849576
Yes	NA	30	62	Afghanistan	Nangarhar	Jalal abad	Various peri-urban and rural areas around Jalabad City	Mixture/Unclear	NA	NA	NA	NA	NA	miscellaneous	2016	Leslie	Epidemiology and Control of�Plasmodium vivax�in Afghanistan	2008	2009	Unclear	Number of stephensi caught	18	No	1	NA	1		Originally from: Mosquito fauna of eastern Afghanistan; results of an 18 month surveillance programme. Leslie 2010 Afghanistan Annual Malaria Journal	6894	5					518.3656	734.4884	2322.729	1791.3443	542.3548	844.8742	795.2203	8.0345	0	0	0	0	38.8549	225.0885	1703.6787
Yes	NA	31	63	Iran	Hormozgan	Bandar-e-Jask	4 villages (GPS provided but results not disaggregated by village)	Rural	NA	NA	NA	NA	NA	arran_abundance_review	2016	Yeryan	Bio-ecology of malaria vectors in an endemic area, Southeast of Iran	2013	2014	Spray Sheet Collection (Unclear whether just human dwellings or animal shelters too)	Mosquitoes per place	12	Yes	12.3563	3650 total caught * 14% spray sheet * 43.9% stephensi = 224 mosquitoes total. Summing raw data gives 18.12, so multiply by 224/18.12 which is 13.3563.	1			224	1	0.5758	0.3448	2.6585	3.4095	1.8262	0.6747	0.5772	0.4026	1.498	2.4082	2.0845	1.6683
Yes	NA	31	64	Iran	Hormozgan	Bandar-e-Jask	4 villages (GPS provided but results not disaggregated by village)	Rural	NA	NA	NA	NA	NA	arran_abundance_review	2016	Yeryan	Bio-ecology of malaria vectors in an endemic area, Southeast of Iran	2013	2014	Hand Catch Method	Mosquitoes per man per place	12	Yes	7.974	1044 caught * 27.9% = 291 stephensi caught. Total from graph comes to 36.49 so multiply by 291/36.49 which is 7.9740.	1			291	1	1.6296	0.4767	6.3833	4.6195	5.0108	3.6543	1.3645	0.9074	1.6721	3.7433	5.0003	2.0316
Yes	NA	31	65	Iran	Hormozgan	Bandar-e-Jask	4 villages (GPS provided but results not disaggregated by village)	Rural	NA	NA	NA	NA	NA	arran_abundance_review	2016	Yeryan	Bio-ecology of malaria vectors in an endemic area, Southeast of Iran	2013	2014	Artificial Pit Shelter	Mosquitoes per shelter	12	No	1	364 caught * 15.9% = 58. Sum of graph output comes to 57.8 so no count conversion required.	1			58	1	1.0341	0.9433	8.9712	10.9532	6.9758	4.0346	1.0071	2.039	5.0142	6.9099	5.9554	3.9643
Yes	NA	32	66	India	Haryana	Mewat	Ujina PHC (4 villages)	Rural	NA	NA	NA	NA	NA	arran_abundance_review	2017	Nanda	Entomological determinants of malaria transmission in an epidemic prone area of District Nuh (Haryana state), India	2015	2015	Indoor Resting Collections, Morning (Human Dwellings and Cattlesheds)	Average MHD	10	Yes	8.73	1918 stephensi caught total - MHD sums to 219.6325, so multiply by 1918/219.6325 which is 8.7327	0.5	<12 months data		2301	1	1.3796		28.3926	27.7368	2.9992	14.9809	43.0194	78.9127	12.8415	8.4299	0.9399
Yes	469	33	67	India	Tamil Nadu	Chennai	Besant Nagar	Urban	13.0002	N	80.2668	E	Decimal	temporal_review	2017	Thomas	Resting and feeding preferences of Anopheles stephensi in an urban setting, perennial for malaria	2014	2014	Spray Sheet Collections - Human Dwellings and Cattlesheds	MHD	12	Yes	4.2741	186 total on the MHD, but a total of 795 collected. So multiply by 795/186 which is 4.2741	1			793	1	6.856879585	14.8851102	18.81609079	11.11800795	14.32250013	37.34985595	16.76691174	12.6358946	14.45313624	17.65727849	9.827393149	10.91692165
Yes	NA	34	68	Iran	Hormozgan	Bandar-e-Jask	Carried out in Bashagard County but that's not in the GADM list so have selected adjacent Admin2 unit. Use geocoordinates instead potentially - given for the 4 villages, but results not disaggregated by village.	Rural	NA	NA	NA	NA	NA	arran_abundance_review	2019	Sanei-Dehkhordi	Species composition, seasonal abundance and distribution of potential anopheline vectors in a malaria endemic area of Iran: field assessment for malaria elimination.	2016	2017	Spray Sheet Collections and Indoor Resting Collections	Density per Place	12	Yes	4	Total 16 caught so multiply the sum by 4 currently to get the count back	1		Foothill	16	9									0.2591	1.0003	0.5187	0	0	0	0.2605	0.9912	0.7687	0.2922	0
Yes	NA	34	69	Iran	Hormozgan	Bandar-e-Jask	Carried out in Bashagard County but that's not in the GADM list so have selected adjacent Admin2 unit. Use geocoordinates instead potentially - given for the 4 villages, but results not disaggregated by village.	Rural	NA	NA	NA	NA	NA	arran_abundance_review	2019	Sanei-Dehkhordi	Species composition, seasonal abundance and distribution of potential anopheline vectors in a malaria endemic area of Iran: field assessment for malaria elimination.	2016	2017	Spray Sheet Collections and Indoor Resting Collections	Density per Place	12	Yes	9	Total 9 caught so multiply the sum by 9 to get count	0.5	Very low counts	Mountainous	9	9									0	0.249	0.2441	0	0	0	0	0.2555	0.2505	0.0279	0
Yes	NA	35	70	Djibouti	Djibouti	Djibouti	Djibouti City (various surveillance locations with GPS provided, but results not disaggregated by location)	Urban	NA	NA	NA	NA	NA	arran_abundance_review	2019	Seyfarth	Five years following first detection of Anopheles stephensi (Diptera: Culicidae) in Djibouti, Horn of Africa: populations established-malaria emerging.	2013	2017	CDC Light Traps	Number of Anopheles stephensi caught	60	No	1	NA	1	Low counts in initial years (consider only using last couple of years of data)	Consider removing or using only 2016 and 2017 as the first few years are very low counts.	56	1	0	2.0065	2.0145	8.1012	4.9747	0	0	3.0038	2.1094	1.0249	7.0641	0	4.8006	0	0.9698	0	0	0	0
Yes	NA	36	71	Iran	Kerman	Kahnuj	3 villages including Shah-Kahan, Marz and Raqmshek (GPS provided but results aren't disaggregated by village)	Rural	NA	NA	NA	NA	NA	arran_abundance_review	2020	Edalat	Ecology of Malaria Vectors in an Endemic Area, Southeast of Iran.	2014	2015	Light Trap	Number of Anopheles stephensi caught	12	No	1	NA	0	Very low counts	Table is wrong (right-shifted by 1 month) - note text says no stephensi detected in Jan and Feb, and figures support actual results being left-shifted by 1 month compared to table.	6	1	0	0	2	0	0	0	0	0	0	3	1	0
Yes	NA	36	72	Iran	Kerman	Kahnuj	3 villages including Shah-Kahan, Marz and Raqmshek (GPS provided but results aren't disaggregated by village)	Rural	NA	NA	NA	NA	NA	arran_abundance_review	2020	Edalat	Ecology of Malaria Vectors in an Endemic Area, Southeast of Iran.	2014	2015	Light Trap, Pit Shelters, Window Trap, Human/Cattle Baited Traps (Maybe Others As Well, Paper is Unclear)	Number of Anopheles stephensi caught	12	No	1	NA	1		Table is wrong (right-shifted by 1 month) - note text says no stephensi detected in Jan and Feb, and figures support actual results being left-shifted by 1 month compared to table.	256	1	0	0	9	49	68	41	11	5	2	9	48	14
Yes	NA	36	73	Iran	Kerman	Kahnuj	3 villages including Shah-Kahan, Marz and Raqmshek (GPS provided but results aren't disaggregated by village)	Rural	NA	NA	NA	NA	NA	arran_abundance_review	2020	Edalat	Ecology of Malaria Vectors in an Endemic Area, Southeast of Iran.	2014	2015	Pit Shelters	Number of Anopheles stephensi caught	12	No	1	NA	1		Table is wrong (right-shifted by 1 month) - note text says no stephensi detected in Jan and Feb, and figures support actual results being left-shifted by 1 month compared to table.	30	1	0	0	2	4	5	2	3	1	2	3	5	3
Yes	NA	36	74	Iran	Kerman	Kahnuj	3 villages including Shah-Kahan, Marz and Raqmshek (GPS provided but results aren't disaggregated by village)	Rural	NA	NA	NA	NA	NA	arran_abundance_review	2020	Edalat	Ecology of Malaria Vectors in an Endemic Area, Southeast of Iran.	2014	2015	Window Trap	Number of Anopheles stephensi caught	12	No	1	NA	0.5	Low counts	Table is wrong (right-shifted by 1 month) - note text says no stephensi detected in Jan and Feb, and figures support actual results being left-shifted by 1 month compared to table.	15	1	0	0	3	2	1	1	0	0	2	0	2	4
Yes	NA	37	75	Pakistan	Punjab	Lahore	Iqbal Town, Azia Bhatti Town, Data Ganj Baksh Town, Gulberg Town, Nishtar Town, Ravi Town, Samanabad Town, Shalimar Town, Wagah Town and Lahore Cantonment	Urban	31.5333333	N	74.33333333	E	Decimal	arran_abundance_review	2020	Manzoor	Determination of Species Composition of Mosquitoes in Lahore, Pakistan	2014	2015	Indoor and Outdoor Resting Collections Using Aspirator	Number of Anopheles stephensi caught	12	No	1	NA	1			51	9									23	3	0	0	0	0	0	0	0	0	0
Yes	NA	38	76	Iran	Hormozgan	Bandar-e-Abbas	Siaho District (90km North of Bandar-Abbas County, *could* be Hajiabad district for Admin 2)	Rural	NA	NA	NA	NA	NA	arran_abundance_review	2020	Mojahedi	Biting and resting behaviour of malaria vectors in Bandar-Abbas County, Islamic Republic of Iran.	2014	2015	Human Landing Catch	Mosquitoes per man per night	12	No	1	Total of 79 caught via human landing catch. Summing extracted data gives 73 so close enough that no count conversion required.	1			73	9									4.4478	2.3507	10.4006	1.3549	0	0	0.615	15.3562	7.1561	8.8824	12.7412
Yes	NA	38	77	Iran	Hormozgan	Bandar-e-Abbas	Siaho District (90km North of Bandar-Abbas County, *could* be Hajiabad district for Admin 2)	Rural	NA	NA	NA	NA	NA	arran_abundance_review	2020	Mojahedi	Biting and resting behaviour of malaria vectors in Bandar-Abbas County, Islamic Republic of Iran.	2014	2015	Spray Sheet Collections for Indoor Resting Mosquitoes	Mosquito number per outdoor shelter	12	Yes	8.2191	102 stephensi caught from indoor shelters. Density on graph adds up to 12.41. So multiply by 102/12.41 to get catch back, which is 8.2191.	1			102	9									0.89	1.11	1.51	0.58	0	0	0.62	2.01	2.2	1.3	1
Yes	NA	38	78	Iran	Hormozgan	Bandar-e-Abbas	Siaho District (90km North of Bandar-Abbas County, *could* be Hajiabad district for Admin 2)	Rural	NA	NA	NA	NA	NA	arran_abundance_review	2020	Mojahedi	Biting and resting behaviour of malaria vectors in Bandar-Abbas County, Islamic Republic of Iran.	2014	2015	Artificial Pit Shelters for Outdoor Resting Mosquitoes		12	No	1	Total of 20 caught with outdoor resting collection, total sums to 21 there so no count conversion required.	1			22	9									5.2903	0	1.1984	0	0	0	2.1683	3.2732	3.2742	2.2172	3.2301
Yes	NA	39	79	India	Tamil Nadu	Chennai	Besant Nagar, Chennai	Urban	13.0002	N	80.2668	E	Decimal	miscellaneous	2020	Ravishankaran	Assessment of the Effectiveness of Various Adult Mosquito Sampling Methods in a Thickly Populated Urban Slum Settlement - A study from Besant Nagar, Chennai, India	2016	2017	Indoor Resting Collections - Cattlesheds	Man-Hour Density	15	Yes	4.15	2987 mins spent in 2016, so assuming equal each month gives approx 4.15 hours each month. Multiplying these together (not yet done) gives about 6000 mosquitoes total caught, which is coherent with their ~5800 reported caught.	1		Note that this might be derived from same data as Ravishankaran 2021	4839	1	57.2945	43.6554	56.7435	98.7856	170.4195	174.2793	206.7763	185.4999	115.2247	121.6307	59.3103	54.8981	45.3953	40.3458	27.3425
Yes	NA	39	80	India	Tamil Nadu	Chennai	Besant Nagar, Chennai	Urban	13.0002	N	80.2668	E	Decimal	miscellaneous	2020	Ravishankaran	Assessment of the Effectiveness of Various Adult Mosquito Sampling Methods in a Thickly Populated Urban Slum Settlement - A study from Besant Nagar, Chennai, India	2016	2017	CDC Light Trap Collections, Human Dwellings (Mixture of Indoor and Outdoor)	Number of Anopheles stephensi caught	15	No	1	NA	1			179	1	12.9173	21.9947	24.9409	18.9229	10.9973	11.9818	8.0073	7.0573	13.8729	23.9582	17.0955	22.9846	19.0646	9.041	1.0609
Yes	NA	40	81	Ethiopia	Dire Dawa	Dire Dawa	Dire Dawa	Mixture/Unclear	9.602669	???	41.840532	???	Decimal	arran_abundance_review	2021	Balkew	An update on the distribution, bionomics, and insecticide susceptibility of Anopheles stephensi in Ethiopia, 2018-2020.	2019	2019	Various	Number of Anopheles stephensi caught	7	No	1	NA	0.5	<12 months data	Dire Dawa; Note could go back and disaggregate by catch method	706	6						0	21	160	118	92	13	8
Yes	NA	40	82	Ethiopia	Somali	Korahe	Kebridehar	Rural	6.734321	???	44.276404	???	Decimal	arran_abundance_review	2021	Balkew	An update on the distribution, bionomics, and insecticide susceptibility of Anopheles stephensi in Ethiopia, 2018-2020.	2019	2019	Various	Number of Anopheles stephensi caught	7	No	1	NA	0.5	<12 months data	Kebridehar; Note could go back and disaggregate by catch method	631	6						8	1	13	41	113	78	114
Yes	NA	40	83	Ethiopia	Afar	Afar Zone 3	Awash Sebat Kilo	Mixture/Unclear	8.988937	???	40.160936	???	Decimal	arran_abundance_review	2021	Balkew	An update on the distribution, bionomics, and insecticide susceptibility of Anopheles stephensi in Ethiopia, 2018-2020.	2019	2019	Various	Number of Anopheles stephensi caught	7	No	1	NA	0.5	<12 months data	Awash Sebat Kilo; Note could go back and disaggregate by catch method	259	6						0	0	24	48	50	12	17
Yes	NA	40	84	Ethiopia	Oromia	Misraq Shewa	Metehara	Mixture/Unclear	8.901551	???	39.917774	???	Decimal	arran_abundance_review	2021	Balkew	An update on the distribution, bionomics, and insecticide susceptibility of Anopheles stephensi in Ethiopia, 2018-2020.	2019	2019	Various	Number of Anopheles stephensi caught	7	No	1	NA	0.5	<12 months data	Metehara; Note could go back and disaggregate by catch method	182	6						0	0	7	53	21	7	18
Yes	NA	41	85	India	Tamil Nadu	Chennai	Besant Nagar, Chennai	Urban	13.0002	N	80.2668	E	Decimal	arran_abundance_review	2021	Ravishankaran	Are Dawn Collections of Anopheles stephensi a Better Method To Estimate the Resting Vector Density? A Study from Chennai, India.	2015	2016	Dawn Resting Collections (Cattle Sheds)	Man-Hour Density	28	Yes	2	15-30 mins per shed (assume 20 so 1/3 of an hour) and 6 sheds regularly surveyed = 2x multiplier at minimum (another 11 sheds were sampled but randomly and not every one every week so can't calculate - calculation therefore represents a minimum)	1		More perennial first year, more peaked second year. Interesting! Cyclone during end of 2015 and then mid 2016. Also note Jan-Apr from final year comes from Ravishankaran 2020 reference.	1752	1	32.316	38.5996	28.2765	35.4578	29.623	25.5835	35.009	68.6715	60.5925	42.6391	74.0575	70.4668	56.553	43.9856	56.553	98.7433	171.0054	175.4937	206.912
Note: Only raw data extracted from paper on this sheet (with a few exceptions where multiplication was month specific and not amenable to R based multiplicaton, which are noted). Details of conversion required (if any) are in the Count Conversion columns.
[truncated: 41 more columns]
